# Supplementary material for: A Mechanical–Electrochemical Dual-Model E-Skin for the Monitoring of Cardiovascular Healthcare
Source: Biosensors (Basel). 2024 Dec 26;15(1):5. doi: 10.3390/bios15010005 (PMC11763330; doi:10.3390/bios15010005)
Supplement: Supplementary file 1 [file biosensors-15-00005-s001.zip]

Archive with 1 entries (1 files):
- biosensors-3330747-supplementary.pdf
